# Supplementary material for: Preservation Brow Lift (003): 18 Years of Experience With a Limited Incision, Nonendoscopic, Corrugator-Sparing Technique for Correction of Brow Ptosis
Source: Aesthet Surg J Open Forum. 2026 Jan 2;8:ojaf175. doi: 10.1093/asjof/ojaf175 (PMC12957945; doi:10.1093/asjof/ojaf175)
Supplement: ojaf175_Supplementary_Data [file ojaf175_Supplementary_Data.zip]

Archive with 13 entries (12 files):
- fanous_video_final.mp4
- Supplementary Figure 1/
- Supplementary Figure 1/Supplemental_figure-1A.jpg
- Supplementary Figure 1/Supplemental_figure-1B.jpg
- Supplementary Figure 1/Supplemental_figure-1C.jpg
- Supplementary Figure 1/Supplemental_figure-1D.jpg
- Supplementary Figure 1/Supplemental_figure-1E.jpg
- Supplementary Figure 1/Supplemental_figure-1F.jpg
- Supplementary Figure 1/Supplemental_figure-1G.jpg
- Supplementary Figure 1/Supplemental_figure-1H.jpg
- Supplementary Figure 1/Supplemental_figure-1I.jpg
- Supplementary Figure 1/Supplemental_figure-1J.jpg
- Supplementary Figure 1/Supplemental_figure-1K.jpg
